# Supplementary material for: Fungus Metarhizium robertsii and neurotoxic insecticide affect gut immunity and microbiota in Colorado potato beetles
Source: Sci Rep. 2021 Jan 14;11:1299. doi: 10.1038/s41598-020-80565-x (PMC7809261; doi:10.1038/s41598-020-80565-x)
Supplement: Supplementary file 1 — Supplementary Information 1. [file 41598_2020_80565_MOESM1_ESM.xls]

## Sheet: Taxa
	domain	phylum	class	order	family	genus	OTUs
OTU_1	Bacteria	Proteobacteria	Gammaproteobacteria	Enterobacteriales	Enterobacteriaceae	unc_Enterobacteriaceae	OTU_1
OTU_20	Bacteria	Proteobacteria	Gammaproteobacteria	Enterobacteriales	Enterobacteriaceae	unc_Enterobacteriaceae	OTU_20
OTU_3	Bacteria	Tenericutes	Mollicutes	Entomoplasmatales	Spiroplasmataceae	Spiroplasma	OTU_3
OTU_2	Bacteria	Cyanobacteria/Chloroplast	Chloroplast	unc_Chloroplast	Chloroplast	Streptophyta	OTU_2
OTU_8	Bacteria	Proteobacteria	Gammaproteobacteria	Enterobacteriales	Enterobacteriaceae	Serratia	OTU_8
OTU_5	Bacteria	Firmicutes	Bacilli	Lactobacillales	Streptococcaceae	Lactococcus	OTU_5
OTU_7	Bacteria	Proteobacteria	Gammaproteobacteria	Pseudomonadales	Moraxellaceae	Acinetobacter	OTU_7
OTU_11	Bacteria	Proteobacteria	Gammaproteobacteria	Pseudomonadales	Pseudomonadaceae	Pseudomonas	OTU_11
OTU_9	Bacteria	Proteobacteria	Gammaproteobacteria	Pseudomonadales	Moraxellaceae	Acinetobacter	OTU_9
OTU_12	Bacteria	Proteobacteria	Gammaproteobacteria	Enterobacteriales	Enterobacteriaceae	unc_Enterobacteriaceae	OTU_12
OTU_118	Bacteria	Proteobacteria	Gammaproteobacteria	Enterobacteriales	Enterobacteriaceae	unc_Enterobacteriaceae	OTU_118
OTU_18	Bacteria	Proteobacteria	Gammaproteobacteria	Enterobacteriales	Enterobacteriaceae	Serratia	OTU_18
OTU_13	Bacteria	Proteobacteria	Gammaproteobacteria	Enterobacteriales	Enterobacteriaceae	Rosenbergiella	OTU_13
OTU_10	Bacteria	Proteobacteria	Gammaproteobacteria	Pseudomonadales	Pseudomonadaceae	Pseudomonas	OTU_10
OTU_16	Bacteria	Proteobacteria	Gammaproteobacteria	Pseudomonadales	Moraxellaceae	Acinetobacter	OTU_16
OTU_28	Bacteria	Proteobacteria	Gammaproteobacteria	Pseudomonadales	Pseudomonadaceae	Pseudomonas	OTU_28
OTU_22	Bacteria	Proteobacteria	Alphaproteobacteria	Sphingomonadales	Sphingomonadaceae	Sphingomonas	OTU_22
OTU_17	Bacteria	Proteobacteria	Gammaproteobacteria	Oceanospirillales	Halomonadaceae	Halomonas	OTU_17
OTU_119	Bacteria	unc_Bacteria	unc_Bacteria	unc_Bacteria	unc_Bacteria	unc_Bacteria	OTU_119
OTU_52	Bacteria	Proteobacteria	Deltaproteobacteria	Myxococcales	Cystobacteraceae	Cystobacter	OTU_52
OTU_57	Bacteria	Proteobacteria	Betaproteobacteria	Burkholderiales	Oxalobacteraceae	Massilia	OTU_57
OTU_378	Bacteria	Proteobacteria	Gammaproteobacteria	Pseudomonadales	Moraxellaceae	Acinetobacter	OTU_378
OTU_288	Bacteria	Proteobacteria	Gammaproteobacteria	Enterobacteriales	Enterobacteriaceae	unc_Enterobacteriaceae	OTU_288
OTU_37	Bacteria	Proteobacteria	Betaproteobacteria	Burkholderiales	Comamonadaceae	unc_Comamonadaceae	OTU_37
OTU_35	Bacteria	Proteobacteria	Alphaproteobacteria	Rhizobiales	Methylobacteriaceae	Methylobacterium	OTU_35
OTU_26	Bacteria	Proteobacteria	Alphaproteobacteria	Rhizobiales	Methylobacteriaceae	Methylobacterium	OTU_26
OTU_36	Bacteria	Bacteroidetes	Cytophagia	Cytophagales	Cytophagaceae	Hymenobacter	OTU_36
OTU_27	Bacteria	Actinobacteria	Actinobacteria	Actinomycetales	Micrococcaceae	Arthrobacter	OTU_27
OTU_14	Bacteria	Proteobacteria	Gammaproteobacteria	Aeromonadales	Aeromonadaceae	Aeromonas	OTU_14
OTU_21	Bacteria	Proteobacteria	Gammaproteobacteria	Alteromonadales	Shewanellaceae	Shewanella	OTU_21
OTU_110	Bacteria	Bacteroidetes	Cytophagia	Cytophagales	Cytophagaceae	Hymenobacter	OTU_110
OTU_87	Bacteria	Firmicutes	Bacilli	Bacillales	Bacillaceae 2	unc_Bacillaceae 2	OTU_87
OTU_340	Bacteria	Proteobacteria	Betaproteobacteria	Burkholderiales	Comamonadaceae	Comamonas	OTU_340
OTU_102	Bacteria	Firmicutes	Bacilli	Lactobacillales	Carnobacteriaceae	Carnobacterium	OTU_102
OTU_15	Bacteria	Proteobacteria	Betaproteobacteria	Burkholderiales	Comamonadaceae	Comamonas	OTU_15
OTU_33	Bacteria	Proteobacteria	Gammaproteobacteria	Oceanospirillales	Halomonadaceae	Halomonas	OTU_33
OTU_31	Bacteria	Firmicutes	Bacilli	Bacillales	Bacillaceae 1	Bacillus	OTU_31
OTU_107	Bacteria	Proteobacteria	Gammaproteobacteria	Pseudomonadales	Pseudomonadaceae	Pseudomonas	OTU_107
OTU_25	Bacteria	Proteobacteria	Alphaproteobacteria	Sphingomonadales	Sphingomonadaceae	Sphingomonas	OTU_25
OTU_19	Bacteria	Firmicutes	Bacilli	Lactobacillales	Enterococcaceae	Enterococcus	OTU_19
OTU_66	Bacteria	Actinobacteria	Actinobacteria	Actinomycetales	Geodermatophilaceae	Blastococcus	OTU_66
OTU_60	Bacteria	Actinobacteria	Actinobacteria	Actinomycetales	Pseudonocardiaceae	Pseudonocardia	OTU_60
OTU_79	Bacteria	Proteobacteria	Gammaproteobacteria	Xanthomonadales	Xanthomonadaceae	Stenotrophomonas	OTU_79
OTU_41	Bacteria	Bacteroidetes	Cytophagia	Cytophagales	Cytophagaceae	Hymenobacter	OTU_41
OTU_172	Bacteria	Firmicutes	Negativicutes	Selenomonadales	Veillonellaceae	Dialister	OTU_172
OTU_58	Bacteria	Bacteroidetes	Flavobacteriia	Flavobacteriales	Flavobacteriaceae	Cloacibacterium	OTU_58
OTU_155	Bacteria	Proteobacteria	Gammaproteobacteria	Pseudomonadales	Pseudomonadaceae	Pseudomonas	OTU_155
OTU_71	Bacteria	Proteobacteria	Alphaproteobacteria	Caulobacterales	Caulobacteraceae	Brevundimonas	OTU_71
OTU_189	Bacteria	Proteobacteria	Betaproteobacteria	Burkholderiales	Oxalobacteraceae	Noviherbaspirillum	OTU_189
OTU_43	Bacteria	Proteobacteria	Alphaproteobacteria	Rhodospirillales	Rhodospirillaceae	Skermanella	OTU_43
OTU_61	Bacteria	Actinobacteria	Actinobacteria	Actinomycetales	Pseudonocardiaceae	Pseudonocardia	OTU_61
OTU_32	Bacteria	Proteobacteria	Gammaproteobacteria	Xanthomonadales	Xanthomonadaceae	Stenotrophomonas	OTU_32
OTU_84	Bacteria	Firmicutes	Bacilli	Bacillales	Bacillales_Incertae Sedis XII	Exiguobacterium	OTU_84
OTU_86	Bacteria	Actinobacteria	Actinobacteria	Actinomycetales	Actinomycetaceae	Flaviflexus	OTU_86
OTU_39	Bacteria	Actinobacteria	Actinobacteria	Actinomycetales	Microbacteriaceae	unc_Microbacteriaceae	OTU_39
OTU_177	Bacteria	Firmicutes	Clostridia	Clostridiales	Ruminococcaceae	unc_Ruminococcaceae	OTU_177
OTU_117	Bacteria	Proteobacteria	Gammaproteobacteria	Aeromonadales	Aeromonadaceae	Aeromonas	OTU_117
OTU_51	Bacteria	unc_Bacteria	unc_Bacteria	unc_Bacteria	unc_Bacteria	unc_Bacteria	OTU_51
OTU_23	Bacteria	Bacteroidetes	Flavobacteriia	Flavobacteriales	Flavobacteriaceae	Chishuiella	OTU_23
OTU_135	Bacteria	Actinobacteria	Actinobacteria	Actinomycetales	Propionibacteriaceae	Microlunatus	OTU_135
OTU_29	Bacteria	Actinobacteria	Actinobacteria	Actinomycetales	Propionibacteriaceae	Propionibacterium	OTU_29
OTU_314	Bacteria	Proteobacteria	Alphaproteobacteria	Rhodobacterales	Rhodobacteraceae	Paracoccus	OTU_314
OTU_236	Bacteria	Proteobacteria	Betaproteobacteria	Burkholderiales	Burkholderiaceae	Ralstonia	OTU_236
OTU_260	Bacteria	Actinobacteria	Actinobacteria	Actinomycetales	Propionibacteriaceae	unc_Propionibacteriaceae	OTU_260
OTU_130	Bacteria	Cyanobacteria/Chloroplast	Chloroplast	unc_Chloroplast	Chloroplast	Streptophyta	OTU_130
OTU_181	Bacteria	unc_Bacteria	unc_Bacteria	unc_Bacteria	unc_Bacteria	unc_Bacteria	OTU_181
OTU_73	Bacteria	Bacteroidetes	Cytophagia	Cytophagales	Cytophagaceae	Hymenobacter	OTU_73
OTU_69	Bacteria	Bacteroidetes	Flavobacteriia	Flavobacteriales	Flavobacteriaceae	Chryseobacterium	OTU_69
OTU_204	Bacteria	Firmicutes	Bacilli	Lactobacillales	Aerococcaceae	Globicatella	OTU_204
OTU_72	Bacteria	Proteobacteria	Alphaproteobacteria	Rhodospirillales	Acetobacteraceae	Roseomonas	OTU_72
OTU_127	Bacteria	Actinobacteria	Actinobacteria	Actinomycetales	Nocardiaceae	Rhodococcus	OTU_127
OTU_386	Bacteria	Actinobacteria	Actinobacteria	Actinomycetales	Nocardioidaceae	Marmoricola	OTU_386
OTU_305	Bacteria	Proteobacteria	Deltaproteobacteria	Myxococcales	unc_Myxococcales	unc_Myxococcales	OTU_305
OTU_143	Bacteria	Deinococcus-Thermus	Deinococci	Deinococcales	Deinococcaceae	Deinococcus	OTU_143
OTU_75	Bacteria	Proteobacteria	Alphaproteobacteria	Rhizobiales	Bradyrhizobiaceae	Bradyrhizobium	OTU_75
OTU_182	Bacteria	Proteobacteria	Alphaproteobacteria	Rhizobiales	unc_Rhizobiales	unc_Rhizobiales	OTU_182
OTU_106	Bacteria	Cyanobacteria/Chloroplast	Chloroplast	unc_Chloroplast	Chloroplast	Streptophyta	OTU_106
OTU_221	Bacteria	unc_Bacteria	unc_Bacteria	unc_Bacteria	unc_Bacteria	unc_Bacteria	OTU_221
OTU_225	Bacteria	Actinobacteria	Actinobacteria	Acidimicrobiales	unc_Acidimicrobiales	unc_Acidimicrobiales	OTU_225
OTU_234	Bacteria	Acidobacteria	Acidobacteria_Gp16	unc_Acidobacteria_Gp16	unc_Acidobacteria_Gp16	Gp16	OTU_234
OTU_258	Bacteria	Proteobacteria	Alphaproteobacteria	Rhizobiales	unc_Rhizobiales	unc_Rhizobiales	OTU_258
OTU_136	Bacteria	Proteobacteria	Alphaproteobacteria	Rhizobiales	Methylobacteriaceae	Microvirga	OTU_136
OTU_113	Bacteria	Firmicutes	Bacilli	Bacillales	Staphylococcaceae	Staphylococcus	OTU_113
OTU_30	Bacteria	Proteobacteria	Betaproteobacteria	Burkholderiales	Comamonadaceae	Delftia	OTU_30
OTU_193	Bacteria	Actinobacteria	Actinobacteria	Gaiellales	Gaiellaceae	Gaiella	OTU_193
OTU_109	Bacteria	Proteobacteria	Alphaproteobacteria	Rhodospirillales	Acetobacteraceae	Roseomonas	OTU_109
OTU_40	Bacteria	Proteobacteria	Gammaproteobacteria	Pseudomonadales	Moraxellaceae	Acinetobacter	OTU_40
OTU_216	Bacteria	Actinobacteria	Actinobacteria	Actinomycetales	Micromonosporaceae	unc_Micromonosporaceae	OTU_216
OTU_103	Bacteria	Firmicutes	Bacilli	Bacillales	Bacillaceae 1	Bacillus	OTU_103
OTU_263	Bacteria	Firmicutes	Clostridia	Clostridiales	Clostridiales_Incertae Sedis XI	Anaerococcus	OTU_263
OTU_101	Bacteria	Deinococcus-Thermus	Deinococci	Deinococcales	Deinococcaceae	Deinococcus	OTU_101
OTU_114	Bacteria	Actinobacteria	Actinobacteria	Actinomycetales	Micromonosporaceae	unc_Micromonosporaceae	OTU_114
OTU_201	Bacteria	Actinobacteria	Actinobacteria	Gaiellales	Gaiellaceae	Gaiella	OTU_201
OTU_97	Bacteria	unc_Bacteria	unc_Bacteria	unc_Bacteria	unc_Bacteria	unc_Bacteria	OTU_97
OTU_70	Bacteria	Actinobacteria	Actinobacteria	Actinomycetales	Kineosporiaceae	Kineococcus	OTU_70
OTU_230	Bacteria	Proteobacteria	Betaproteobacteria	Neisseriales	Neisseriaceae	Neisseria	OTU_230
OTU_312	Bacteria	Proteobacteria	Betaproteobacteria	Burkholderiales	Oxalobacteraceae	Massilia	OTU_312
OTU_248	Bacteria	Planctomycetes	Planctomycetia	Planctomycetales	Planctomycetaceae	unc_Planctomycetaceae	OTU_248
OTU_205	Bacteria	Actinobacteria	Actinobacteria	Rubrobacterales	Rubrobacteraceae	Rubrobacter	OTU_205
OTU_100	Bacteria	Firmicutes	Bacilli	Bacillales	Planococcaceae	Planomicrobium	OTU_100
OTU_150	Bacteria	Actinobacteria	Actinobacteria	Actinomycetales	Corynebacteriaceae	Corynebacterium	OTU_150
OTU_264	Bacteria	Firmicutes	Clostridia	Clostridiales	Lachnospiraceae	Roseburia	OTU_264
OTU_356	Bacteria	Firmicutes	Clostridia	Clostridiales	Lachnospiraceae	unc_Lachnospiraceae	OTU_356
OTU_327	Bacteria	Firmicutes	Bacilli	Bacillales	Planococcaceae	Planococcaceae_incertae_sedis	OTU_327
OTU_54	Bacteria	Actinobacteria	Actinobacteria	Actinomycetales	Nocardioidaceae	unc_Nocardioidaceae	OTU_54
OTU_203	Bacteria	Actinobacteria	Actinobacteria	Actinomycetales	Geodermatophilaceae	Geodermatophilus	OTU_203
OTU_45	Bacteria	Bacteroidetes	Flavobacteriia	Flavobacteriales	Flavobacteriaceae	Chryseobacterium	OTU_45
OTU_141	Bacteria	Bacteroidetes	Sphingobacteriia	Sphingobacteriales	Sphingobacteriaceae	Sphingobacterium	OTU_141
OTU_92	Bacteria	Proteobacteria	Gammaproteobacteria	Enterobacteriales	Enterobacteriaceae	Pectobacterium	OTU_92
OTU_409	Bacteria	Proteobacteria	Betaproteobacteria	Burkholderiales	Comamonadaceae	Melaminivora	OTU_409
OTU_300	Bacteria	Actinobacteria	Actinobacteria	Actinomycetales	Nocardioidaceae	Kribbella	OTU_300
OTU_111	Bacteria	Actinobacteria	Actinobacteria	Actinomycetales	Propionibacteriaceae	Friedmanniella	OTU_111
OTU_223	Bacteria	Gemmatimonadetes	Gemmatimonadetes	Gemmatimonadales	Gemmatimonadaceae	Gemmatimonas	OTU_223
OTU_269	Bacteria	Acidobacteria	Acidobacteria_Gp6	unc_Acidobacteria_Gp6	unc_Acidobacteria_Gp6	Gp6	OTU_269
OTU_365	Bacteria	Proteobacteria	Betaproteobacteria	Burkholderiales	Burkholderiaceae	Lautropia	OTU_365
OTU_352	Bacteria	Armatimonadetes	Chthonomonadetes	Chthonomonadales	Chthonomonadaceae	Chthonomonas/Armatimonadetes_gp3	OTU_352
OTU_112	Bacteria	Actinobacteria	Thermoleophilia	Thermoleophilales	Thermoleophilaceae	Thermoleophilum	OTU_112
OTU_296	Bacteria	Actinobacteria	Actinobacteria	Rubrobacterales	Rubrobacteraceae	Rubrobacter	OTU_296
OTU_358	Bacteria	Proteobacteria	Betaproteobacteria	Burkholderiales	Comamonadaceae	Comamonas	OTU_358
OTU_173	Bacteria	unc_Bacteria	unc_Bacteria	unc_Bacteria	unc_Bacteria	unc_Bacteria	OTU_173
OTU_129	Bacteria	Actinobacteria	Actinobacteria	Solirubrobacterales	Solirubrobacteraceae	Solirubrobacter	OTU_129
OTU_333	Bacteria	Actinobacteria	Actinobacteria	Actinomycetales	Mycobacteriaceae	Mycobacterium	OTU_333
OTU_4	Bacteria	Proteobacteria	unc_Proteobacteria	unc_Proteobacteria	unc_Proteobacteria	unc_Proteobacteria	OTU_4
OTU_218	Bacteria	Actinobacteria	Actinobacteria	Actinomycetales	Corynebacteriaceae	Corynebacterium	OTU_218
OTU_298	Bacteria	Actinobacteria	Actinobacteria	Actinomycetales	Intrasporangiaceae	unc_Intrasporangiaceae	OTU_298
OTU_361	Bacteria	Firmicutes	Bacilli	Lactobacillales	Carnobacteriaceae	Atopostipes	OTU_361
OTU_286	Bacteria	Proteobacteria	Gammaproteobacteria	Pseudomonadales	Moraxellaceae	Acinetobacter	OTU_286
OTU_142	Bacteria	Actinobacteria	Actinobacteria	Actinomycetales	Micrococcaceae	unc_Micrococcaceae	OTU_142
OTU_301	Bacteria	Proteobacteria	Gammaproteobacteria	Pseudomonadales	Moraxellaceae	Acinetobacter	OTU_301
OTU_239	Bacteria	Firmicutes	Bacilli	Bacillales	Paenibacillaceae 1	Paenibacillus	OTU_239
OTU_330	Bacteria	Actinobacteria	Actinobacteria	Actinomycetales	Micromonosporaceae	Actinoplanes	OTU_330
OTU_94	Bacteria	Actinobacteria	Actinobacteria	unc_Actinobacteria	unc_Actinobacteria	unc_Actinobacteria	OTU_94
OTU_184	Bacteria	Proteobacteria	Betaproteobacteria	Burkholderiales	unc_Burkholderiales	unc_Burkholderiales	OTU_184
OTU_206	Bacteria	Firmicutes	Bacilli	Lactobacillales	Streptococcaceae	Streptococcus	OTU_206
OTU_402	Bacteria	Proteobacteria	Deltaproteobacteria	Myxococcales	unc_Myxococcales	unc_Myxococcales	OTU_402
OTU_78	Bacteria	Acidobacteria	Acidobacteria_Gp16	unc_Acidobacteria_Gp16	unc_Acidobacteria_Gp16	Gp16	OTU_78
OTU_64	Bacteria	Actinobacteria	Actinobacteria	Actinomycetales	Geodermatophilaceae	Modestobacter	OTU_64
OTU_67	Bacteria	Actinobacteria	Actinobacteria	Actinomycetales	Propionibacteriaceae	unc_Propionibacteriaceae	OTU_67
OTU_372	Bacteria	Proteobacteria	Alphaproteobacteria	Rhodospirillales	Rhodospirillaceae	Desertibacter	OTU_372
OTU_38	Bacteria	Bacteroidetes	Cytophagia	Cytophagales	Cytophagaceae	Hymenobacter	OTU_38
OTU_42	Bacteria	Proteobacteria	Betaproteobacteria	Burkholderiales	Comamonadaceae	Comamonas	OTU_42
OTU_388	Bacteria	unc_Bacteria	unc_Bacteria	unc_Bacteria	unc_Bacteria	unc_Bacteria	OTU_388
OTU_355	Bacteria	Firmicutes	Clostridia	Clostridiales	Lachnospiraceae	Anaerostipes	OTU_355
OTU_139	Bacteria	Proteobacteria	Betaproteobacteria	Burkholderiales	Oxalobacteraceae	unc_Oxalobacteraceae	OTU_139
OTU_120	Bacteria	Proteobacteria	Gammaproteobacteria	Pseudomonadales	Moraxellaceae	Enhydrobacter	OTU_120
OTU_252	Bacteria	Actinobacteria	Actinobacteria	Actinomycetales	Micrococcaceae	Kocuria	OTU_252
OTU_131	Bacteria	Firmicutes	Bacilli	Bacillales	Alicyclobacillaceae	Tumebacillus	OTU_131
OTU_277	Bacteria	Actinobacteria	unc_Actinobacteria	unc_Actinobacteria	unc_Actinobacteria	unc_Actinobacteria	OTU_277
OTU_91	Bacteria	Actinobacteria	Actinobacteria	Actinomycetales	unc_Actinomycetales	unc_Actinomycetales	OTU_91
OTU_309	Bacteria	Actinobacteria	Actinobacteria	Actinomycetales	Streptosporangiaceae	Streptosporangium	OTU_309
OTU_165	Bacteria	Actinobacteria	Actinobacteria	Actinomycetales	Corynebacteriaceae	Corynebacterium	OTU_165
OTU_183	Bacteria	Actinobacteria	Actinobacteria	Rubrobacterales	Rubrobacteraceae	Rubrobacter	OTU_183
OTU_178	Bacteria	Proteobacteria	Alphaproteobacteria	Rhodobacterales	Rhodobacteraceae	Rubellimicrobium	OTU_178
OTU_65	Bacteria	Actinobacteria	Actinobacteria	Solirubrobacterales	unc_Solirubrobacterales	unc_Solirubrobacterales	OTU_65
OTU_334	Bacteria	Cyanobacteria/Chloroplast	Chloroplast	unc_Chloroplast	Chloroplast	Streptophyta	OTU_334
OTU_410	Bacteria	Chloroflexi	Anaerolineae	Anaerolineales	Anaerolineaceae	unc_Anaerolineaceae	OTU_410
OTU_82	Bacteria	Actinobacteria	Actinobacteria	Actinomycetales	Micromonosporaceae	unc_Micromonosporaceae	OTU_82
OTU_354	Bacteria	Planctomycetes	Planctomycetia	Planctomycetales	Planctomycetaceae	unc_Planctomycetaceae	OTU_354
OTU_373	Bacteria	Cyanobacteria/Chloroplast	Chloroplast	unc_Chloroplast	Chloroplast	Streptophyta	OTU_373
OTU_329	Bacteria	Proteobacteria	Betaproteobacteria	Hydrogenophilales	Hydrogenophilaceae	Hydrogenophilus	OTU_329
OTU_169	Bacteria	Actinobacteria	Actinobacteria	Actinomycetales	Micromonosporaceae	unc_Micromonosporaceae	OTU_169
OTU_121	Bacteria	Gemmatimonadetes	Gemmatimonadetes	Gemmatimonadales	Gemmatimonadaceae	Gemmatimonas	OTU_121
OTU_137	Bacteria	Actinobacteria	unc_Actinobacteria	unc_Actinobacteria	unc_Actinobacteria	unc_Actinobacteria	OTU_137
OTU_93	Bacteria	unc_Bacteria	unc_Bacteria	unc_Bacteria	unc_Bacteria	unc_Bacteria	OTU_93
OTU_389	Bacteria	Firmicutes	Bacilli	Lactobacillales	Carnobacteriaceae	Atopostipes	OTU_389
OTU_144	Bacteria	Firmicutes	Bacilli	Lactobacillales	Streptococcaceae	Streptococcus	OTU_144
OTU_374	Bacteria	Actinobacteria	unc_Actinobacteria	unc_Actinobacteria	unc_Actinobacteria	unc_Actinobacteria	OTU_374
OTU_318	Bacteria	unc_Bacteria	unc_Bacteria	unc_Bacteria	unc_Bacteria	unc_Bacteria	OTU_318
OTU_351	Bacteria	Actinobacteria	Actinobacteria	Actinomycetales	Actinomycetaceae	Actinomyces	OTU_351
OTU_359	Bacteria	Proteobacteria	Alphaproteobacteria	Rhizobiales	unc_Rhizobiales	unc_Rhizobiales	OTU_359
OTU_62	Bacteria	Bacteroidetes	Cytophagia	Cytophagales	Cytophagaceae	Dyadobacter	OTU_62
OTU_162	Bacteria	Acidobacteria	Acidobacteria_Gp4	unc_Acidobacteria_Gp4	unc_Acidobacteria_Gp4	unc_Acidobacteria_Gp4	OTU_162
OTU_188	Bacteria	Proteobacteria	Betaproteobacteria	unc_Betaproteobacteria	unc_Betaproteobacteria	unc_Betaproteobacteria	OTU_188
OTU_385	Bacteria	Proteobacteria	Gammaproteobacteria	Pseudomonadales	Pseudomonadaceae	Thiopseudomonas	OTU_385
OTU_265	Bacteria	Acidobacteria	Acidobacteria_Gp16	unc_Acidobacteria_Gp16	unc_Acidobacteria_Gp16	Gp16	OTU_265
OTU_364	Bacteria	Actinobacteria	Actinobacteria	Solirubrobacterales	Conexibacteraceae	Conexibacter	OTU_364
OTU_140	Bacteria	Proteobacteria	Gammaproteobacteria	Pseudomonadales	Pseudomonadaceae	Pseudomonas	OTU_140

## Sheet: Otu
	Contr1	Contr2	Contr3	Contr4	Mr1	Mr2	Mr3	Mr4	Av1	Av2	Av3	Av4	Mr+Av1	Mr+Av2	Mr+Av3	Mr+Av4
OTU_1	10704	154	1951	1178	12822	4267	17599	3253	10669	28069	18665	14957	19100	19803	10454	15058
OTU_20	6466	186	6390	581	9176	3568	10065	2313	5461	7775	12328	7051	14343	13841	5331	7671
OTU_3	8124	19595	7222	8393	1070	17110	2492	870	4311	242	373	338	242	1237	933	1805
OTU_8	24	211	429	722	2106	3442	3425	1020	928	231	2032	4604	971	3773	17877	706
OTU_5	0	182	3905	482	3900	545	2793	594	14541	2934	109	383	2401	535	504	9769
OTU_7	87	1570	2690	710	3393	6328	2006	1651	386	30	30	1245	754	1415	1292	886
OTU_11	129	105	147	119	34	194	38	24	414	74	892	1961	160	934	119	2027
OTU_9	19	155	565	86	540	419	198	13	837	13	4	1456	652	774	432	409
OTU_12	110	53	19	35	11	99	24	18	897	223	1047	958	44	389	56	84
OTU_118	18	56	50	312	32	703	109	34	68	23	56	203	39	387	255	27
OTU_18	5	5	4	35	11	51	6	8	117	89	523	341	30	205	25	33
OTU_13	348	318	15	0	0	2	0	0	56	200	175	166	0	6	5	1
OTU_10	84	74	50	9	13	88	28	4	14	12	174	355	11	20	59	84
OTU_16	197	181	31	281	9	16	4	1	5	0	1	55	7	5	89	3
OTU_28	17	26	13	20	27	9	4	11	27	10	117	136	7	13	11	23
OTU_22	17	16	4	106	0	12	0	13	1	0	0	0	0	0	0	0
OTU_17	44	7	22	0	10	1	9	6	21	22	21	6	1	5	11	21
OTU_119	0	0	2	1	8	3	18	2	70	3	0	0	3	10	0	14
OTU_52	139	0	0	0	0	0	0	0	0	0	0	0	0	0	0	0
OTU_57	46	10	58	2	0	0	0	0	0	0	0	0	0	0	1	0
OTU_378	0	0	8	4	4	10	11	0	25	1	0	3	6	45	2	5
OTU_288	0	0	0	5	0	41	11	9	2	0	1	1	2	16	0	1
OTU_37	84	2	0	2	0	0	0	0	0	0	0	0	0	0	0	0
OTU_35	63	9	0	5	0	0	0	0	0	0	4	0	0	0	0	0
OTU_26	25	7	0	26	0	5	1	0	0	0	0	0	0	0	0	0
OTU_36	73	0	0	4	0	0	0	0	0	0	0	0	0	0	0	0
OTU_27	21	17	12	2	0	7	1	0	0	0	0	0	0	0	0	1
OTU_14	0	0	0	3	0	0	0	0	0	0	5	23	5	2	11	1
OTU_21	7	15	2	0	3	0	8	0	4	1	2	3	0	2	2	1
OTU_110	4	0	2	29	0	0	0	0	0	0	0	0	0	0	0	0
OTU_87	0	0	0	0	0	1	0	0	2	0	0	42	0	0	0	0
OTU_340	5	5	0	1	2	1	0	2	6	1	0	3	0	4	0	7
OTU_102	0	0	0	0	0	0	0	0	0	0	0	36	0	0	0	0
OTU_15	7	0	2	11	0	0	0	2	2	0	0	0	2	3	0	0
OTU_33	3	4	3	0	0	7	4	0	1	5	3	5	0	2	0	2
OTU_31	24	1	9	0	0	0	1	1	0	0	0	0	0	0	0	0
OTU_107	3	0	2	4	0	0	1	2	0	0	0	1	1	0	15	0
OTU_25	11	4	0	13	0	0	0	0	0	0	0	0	0	0	0	0
OTU_19	3	1	0	1	0	0	0	0	0	0	1	11	14	0	0	0
OTU_66	12	0	0	0	0	1	0	4	0	0	0	0	4	0	0	0
OTU_60	7	2	4	1	2	5	0	0	8	0	0	1	0	0	0	0
OTU_79	0	7	4	0	0	1	0	2	0	0	0	0	0	7	4	0
OTU_41	24	0	0	0	0	0	0	2	0	0	0	0	0	0	0	0
OTU_172	0	0	0	19	0	0	0	0	0	0	0	0	0	0	0	0
OTU_58	6	1	1	3	0	4	1	0	3	0	1	0	0	5	0	1
OTU_155	1	0	0	4	0	6	0	0	5	0	0	1	0	3	0	3
OTU_71	9	9	0	0	0	0	0	0	2	0	0	2	0	0	0	1
OTU_189	7	7	2	1	0	1	0	1	0	0	0	0	0	0	0	0
OTU_43	8	10	0	0	0	2	0	0	0	0	0	2	0	0	0	0
OTU_61	6	2	4	0	0	4	0	0	4	0	0	1	0	0	0	0
OTU_32	0	0	1	2	1	1	0	3	0	0	0	2	0	0	0	0
OTU_84	4	11	0	0	0	0	0	1	0	0	0	0	0	0	0	0
OTU_86	0	1	0	8	0	0	0	0	0	0	0	3	0	0	1	1
OTU_39	7	3	0	1	0	0	0	1	0	0	0	0	1	0	0	1
OTU_177	0	0	0	11	0	0	0	0	0	0	0	0	0	0	0	0
OTU_117	0	0	0	2	0	0	0	0	0	0	0	10	0	2	0	0
OTU_51	1	7	0	2	0	3	0	0	0	0	0	1	0	0	0	0
OTU_23	2	0	0	8	0	0	0	0	1	0	0	0	0	0	0	0
OTU_135	9	2	1	0	0	3	0	0	0	0	0	0	0	0	0	0
OTU_29	2	1	0	1	0	0	0	0	2	4	0	0	0	1	1	2
OTU_314	5	0	0	1	0	2	0	0	0	0	1	4	0	0	0	0
OTU_236	0	0	0	6	0	0	0	1	0	0	0	0	0	0	0	0
OTU_260	0	12	0	0	0	0	0	0	0	0	0	0	0	0	0	0
OTU_181	0	0	11	0	0	0	0	0	0	0	0	0	0	0	0	0
OTU_73	5	0	0	5	0	0	0	0	0	0	0	0	0	0	0	0
OTU_69	0	0	0	0	0	0	0	2	0	0	0	0	0	0	0	5
OTU_204	0	0	0	6	0	0	0	0	0	0	0	1	0	0	0	2
OTU_72	1	4	2	2	0	1	0	0	0	0	0	0	0	0	0	0
OTU_127	4	0	0	0	0	0	0	2	0	0	0	0	0	0	0	0
OTU_386	4	0	0	0	0	0	0	2	0	0	0	0	0	0	0	0
OTU_305	0	3	4	1	0	2	0	0	0	0	0	0	0	0	0	0
OTU_143	2	8	0	0	0	0	0	0	0	0	0	0	0	0	0	0
OTU_75	4	2	3	0	0	0	0	0	1	0	0	0	0	0	0	0
OTU_182	0	0	0	0	0	3	0	2	0	0	0	0	0	0	0	0
OTU_225	10	0	0	0	0	0	0	0	0	0	0	0	0	0	0	0
OTU_221	10	0	0	0	0	0	0	0	0	0	0	0	0	0	0	0
OTU_234	2	1	0	3	0	2	0	0	0	0	0	0	0	0	0	0
OTU_258	1	0	0	0	0	0	0	0	0	0	0	0	0	0	8	0
OTU_136	4	5	0	0	0	0	0	0	0	0	0	0	0	0	0	0
OTU_113	1	0	0	0	0	0	0	1	0	1	0	0	0	4	0	0
OTU_30	3	0	0	1	0	0	0	0	0	0	0	2	0	2	0	0
OTU_193	1	7	0	0	0	0	0	0	0	0	0	0	0	0	0	0
OTU_109	0	3	0	0	0	0	0	0	0	5	0	0	0	0	0	0
OTU_40	0	0	3	1	0	2	0	0	0	0	0	0	0	0	0	1
OTU_216	8	0	0	0	0	0	0	0	0	0	0	0	0	0	0	0
OTU_103	1	0	5	0	0	1	0	0	0	0	0	0	0	0	0	0
OTU_263	0	0	0	0	0	0	0	2	0	0	0	0	0	0	0	0
OTU_101	6	0	0	1	0	0	0	0	0	0	0	0	0	0	0	0
OTU_114	2	5	0	0	0	0	0	0	0	0	0	0	0	0	0	0
OTU_201	0	2	0	2	0	0	0	0	2	0	0	0	0	0	0	0
OTU_70	0	3	0	0	0	0	0	1	0	0	0	0	0	0	0	0
OTU_230	0	0	0	0	0	0	0	0	7	0	0	0	0	0	0	0
OTU_312	5	1	0	0	0	0	1	0	0	0	0	0	0	0	0	0
OTU_248	0	5	0	1	0	0	0	0	0	0	0	0	0	0	0	0
OTU_205	7	0	0	0	0	0	0	0	0	0	0	0	0	0	0	0
OTU_100	0	0	1	3	0	0	1	0	0	0	0	0	0	0	0	0
OTU_150	0	5	1	0	0	0	0	0	0	0	0	0	0	0	0	0
OTU_264	0	0	0	4	0	0	0	0	0	0	0	0	0	0	0	0
OTU_356	0	0	0	4	0	0	0	0	0	0	0	0	0	0	0	0
OTU_327	2	1	0	2	0	0	0	0	0	0	0	0	0	0	0	0
OTU_54	0	0	3	1	0	0	0	0	0	0	0	1	0	0	0	0
OTU_203	0	1	0	0	0	0	4	0	0	0	0	0	1	0	0	0
OTU_45	0	0	0	3	0	0	0	0	0	0	0	0	1	0	0	0
OTU_141	1	0	0	3	0	0	0	0	0	0	0	0	0	0	0	0
OTU_92	0	0	0	1	0	1	0	0	0	0	0	0	0	1	2	0
OTU_409	0	0	0	1	0	1	0	0	0	1	1	0	0	1	0	0
OTU_300	1	4	0	0	0	0	0	0	0	0	0	0	0	0	0	0
OTU_111	3	2	0	0	0	0	0	0	0	0	0	0	0	0	0	0
OTU_269	5	0	0	0	0	0	0	0	0	0	0	0	0	0	0	0
OTU_223	5	0	0	0	0	0	0	0	0	0	0	0	0	0	0	0
OTU_365	1	0	0	0	0	0	0	1	0	0	0	0	0	0	0	0
OTU_352	0	0	0	3	0	0	0	0	0	0	0	0	0	0	0	0
OTU_112	0	0	4	0	0	0	0	0	0	0	0	0	0	0	0	0
OTU_296	0	0	4	0	0	0	0	0	0	0	0	0	0	0	0	0
OTU_358	0	0	0	1	0	0	0	0	2	0	0	0	1	0	0	0
OTU_173	0	1	2	0	0	0	0	0	0	0	0	1	0	0	0	0
OTU_129	0	4	0	0	0	0	0	0	0	0	0	0	0	0	0	0
OTU_333	0	2	1	0	0	1	0	0	0	0	0	0	0	0	0	0
OTU_4	0	0	0	0	0	0	0	0	0	0	4	0	0	0	0	0
OTU_218	0	3	0	0	0	0	0	0	0	0	0	0	0	0	0	1
OTU_298	0	3	0	0	0	1	0	0	0	0	0	0	0	0	0	0
OTU_361	0	0	0	0	0	0	0	0	0	0	0	0	0	0	4	0
OTU_286	0	0	0	0	0	0	0	0	0	0	0	0	0	0	4	0
OTU_142	0	2	0	0	0	0	2	0	0	0	0	0	0	0	0	0
OTU_301	1	0	0	2	0	0	0	0	0	0	0	0	0	0	0	0
OTU_330	0	0	0	0	0	0	0	0	4	0	0	0	0	0	0	0
OTU_239	0	0	0	0	0	0	0	0	4	0	0	0	0	0	0	0
OTU_94	2	0	0	0	0	1	1	0	0	0	0	0	0	0	0	0
OTU_184	4	0	0	0	0	0	0	0	0	0	0	0	0	0	0	0
OTU_206	0	0	0	1	0	0	0	0	0	0	0	0	2	0	0	0
OTU_402	0	0	0	1	0	2	0	0	0	0	0	0	0	0	0	0
OTU_78	0	0	0	0	0	0	0	0	0	0	0	3	0	0	0	0
OTU_64	0	2	0	0	1	0	0	0	0	0	0	0	0	0	0	0
OTU_67	1	0	2	0	0	0	0	0	0	0	0	0	0	0	0	0
OTU_372	0	3	0	0	0	0	0	0	0	0	0	0	0	0	0	0
OTU_38	1	1	0	0	1	0	0	0	0	0	0	0	0	0	0	0
OTU_42	0	0	0	2	0	0	0	0	0	0	0	0	0	0	0	0
OTU_355	0	0	0	2	0	0	0	0	0	0	0	0	0	0	0	0
OTU_388	0	0	0	2	0	0	0	0	0	0	0	0	0	0	0	0
OTU_139	1	1	0	0	0	1	0	0	0	0	0	0	0	0	0	0
OTU_120	0	0	0	0	0	0	2	0	0	0	1	0	0	0	0	0
OTU_252	0	0	0	0	0	0	3	0	0	0	0	0	0	0	0	0
OTU_277	0	0	0	0	0	3	0	0	0	0	0	0	0	0	0	0
OTU_131	0	0	0	0	0	3	0	0	0	0	0	0	0	0	0	0
OTU_309	3	0	0	0	0	0	0	0	0	0	0	0	0	0	0	0
OTU_91	3	0	0	0	0	0	0	0	0	0	0	0	0	0	0	0
OTU_165	0	0	0	0	0	0	0	0	0	0	0	0	0	2	0	1
OTU_178	0	0	0	1	0	1	0	0	0	0	0	0	0	0	0	0
OTU_183	0	0	0	1	0	1	0	0	0	0	0	0	0	0	0	0
OTU_65	1	0	0	1	0	0	0	0	0	0	0	0	0	0	0	0
OTU_410	0	0	2	0	0	0	0	0	0	0	0	0	0	0	0	0
OTU_82	0	2	0	0	0	0	0	0	0	0	0	0	0	0	0	0
OTU_354	0	2	0	0	0	0	0	0	0	0	0	0	0	0	0	0
OTU_329	0	0	0	0	0	0	0	0	0	0	0	1	1	0	0	0
OTU_121	1	0	1	0	0	0	0	0	0	0	0	0	0	0	0	0
OTU_169	1	0	1	0	0	0	0	0	0	0	0	0	0	0	0	0
OTU_137	0	1	0	0	0	0	0	0	0	0	0	0	1	0	0	0
OTU_93	1	1	0	0	0	0	0	0	0	0	0	0	0	0	0	0
OTU_389	0	0	0	0	0	0	0	0	2	0	0	0	0	0	0	0
OTU_144	1	0	0	0	0	0	0	0	0	0	0	0	0	0	0	1
OTU_374	0	0	0	0	0	0	2	0	0	0	0	0	0	0	0	0
OTU_318	0	0	0	0	0	2	0	0	0	0	0	0	0	0	0	0
OTU_359	0	0	0	0	0	2	0	0	0	0	0	0	0	0	0	0
OTU_351	0	0	0	0	0	2	0	0	0	0	0	0	0	0	0	0
OTU_188	2	0	0	0	0	0	0	0	0	0	0	0	0	0	0	0
OTU_265	2	0	0	0	0	0	0	0	0	0	0	0	0	0	0	0
OTU_162	2	0	0	0	0	0	0	0	0	0	0	0	0	0	0	0
OTU_62	2	0	0	0	0	0	0	0	0	0	0	0	0	0	0	0
OTU_385	2	0	0	0	0	0	0	0	0	0	0	0	0	0	0	0
OTU_364	2	0	0	0	0	0	0	0	0	0	0	0	0	0	0	0
OTU_140	0	0	0	0	0	0	0	0	0	0	0	0	0	2	0	0
	27153	23134	23674	13314	33176	36995	38873	9879	38912	39969	36571	34379	38807	43456	37508	38659

## Sheet: Genera
	Contr1	Contr2	Contr3	Contr4	Mr1	Mr2	Mr3	Mr4	Av1	Av2	Av3	Av4	Mr+Av1	Mr+Av2	Mr+Av3	Mr+Av4
unc_Enterobacteriaceae OTU-1	10704	154	1951	1178	12822	4267	17599	3253	10669	28069	18665	14957	19100	19803	10454	15058
Citrobacter	6466	186	6390	581	9176	3568	10065	2313	5461	7775	12328	7051	14343	13841	5331	7671
Spiroplasma	8124	19595	7222	8393	1070	17110	2492	870	4311	242	373	338	242	1237	933	1805
unc_Enterobacteriaceae	128	109	69	352	43	843	144	61	967	246	1104	1162	85	792	311	112
Serratia	29	216	433	757	2117	3493	3431	1028	1045	320	2555	4945	1001	3978	17902	739
Lactococcus	0	182	3905	482	3900	545	2793	594	14541	2934	109	383	2401	535	504	9769
Acinetobacter	304	1906	3297	1084	3946	6775	2219	1665	1253	44	35	2759	1419	2239	1819	1304
unc_Bacteria	13	8	16	5	8	8	18	2	70	3	0	1	3	10	0	14
Pseudomonas	234	205	212	156	74	297	71	41	460	96	1183	2454	179	972	204	2137
Rosenbergiella	348	318	15	0	0	2	0	0	56	200	175	166	0	6	5	1
Sphingomonas	28	20	4	119	0	12	0	13	1	0	0	0	0	0	0	0
Halomonas	47	11	25	0	10	8	13	6	22	27	24	11	1	7	11	23
Hymenobacter	107	1	2	38	1	0	0	2	0	0	0	0	0	0	0	0
Methylobacterium	88	16	0	31	0	5	1	0	0	0	4	0	0	0	0	0
Cystobacter	139	0	0	0	0	0	0	0	0	0	0	0	0	0	0	0
Massilia	51	11	58	2	0	0	1	0	0	0	0	0	0	0	1	0
Comamonas	12	5	2	15	2	1	0	4	10	1	0	3	3	7	0	7
unc_Comamonadaceae	84	2	0	2	0	0	0	0	0	0	0	0	0	0	0	0
Aeromonas	0	0	0	5	0	0	0	0	0	0	5	33	5	4	11	1
Arthrobacter	21	17	12	2	0	7	1	0	0	0	0	0	0	0	0	1
Pseudonocardia	13	4	8	1	2	9	0	0	12	0	0	2	0	0	0	0
Shewanella	7	15	2	0	3	0	8	0	4	1	2	3	0	2	2	1
Stenotrophomonas	0	7	5	2	1	2	0	5	0	0	0	2	0	7	4	0
unc_Bacillaceae 2	0	0	0	0	0	1	0	0	2	0	0	42	0	0	0	0
Bacillus	25	1	14	0	0	1	1	1	0	0	0	0	0	0	0	0
Carnobacterium	0	0	0	0	0	0	0	0	0	0	0	36	0	0	0	0
Enterococcus	3	1	0	1	0	0	0	0	0	0	1	11	14	0	0	0
Blastococcus	12	0	0	0	0	1	0	4	0	0	0	0	4	0	0	0
Dialister	0	0	0	19	0	0	0	0	0	0	0	0	0	0	0	0
Cloacibacterium	6	1	1	3	0	4	1	0	3	0	1	0	0	5	0	1
Brevundimonas	9	9	0	0	0	0	0	0	2	0	0	2	0	0	0	1
Noviherbaspirillum	7	7	2	1	0	1	0	1	0	0	0	0	0	0	0	0
Skermanella	8	10	0	0	0	2	0	0	0	0	0	2	0	0	0	0
unc_Rhizobiales	1	0	0	0	0	5	0	2	0	0	0	0	0	0	8	0
Roseomonas	1	7	2	2	0	1	0	0	0	5	0	0	0	0	0	0
Exiguobacterium	4	11	0	0	0	0	0	1	0	0	0	0	0	0	0	0
unc_Micromonosporaceae	11	7	1	0	0	0	0	0	0	0	0	0	0	0	0	0
Flaviflexus	0	1	0	8	0	0	0	0	0	0	0	3	0	0	1	1
Chryseobacterium	0	0	0	3	0	0	0	2	0	0	0	0	1	0	0	5
Deinococcus	8	8	0	1	0	0	0	0	0	0	0	0	0	0	0	0
unc_Microbacteriaceae	7	3	0	1	0	0	0	1	0	0	0	0	1	0	0	1
unc_Ruminococcaceae	0	0	0	11	0	0	0	0	0	0	0	0	0	0	0	0
unc_Propionibacteriaceae	1	12	2	0	0	0	0	0	0	0	0	0	0	0	0	0
Gaiella	1	9	0	2	0	0	0	0	2	0	0	0	0	0	0	0
Chishuiella	2	0	0	8	0	0	0	0	1	0	0	0	0	0	0	0
Microlunatus	9	2	1	0	0	3	0	0	0	0	0	0	0	0	0	0
Gp16	4	1	0	3	0	2	0	0	0	0	0	3	0	0	0	0
unc_Myxococcales	0	3	4	2	0	4	0	0	0	0	0	0	0	0	0	0
Propionibacterium	2	1	0	1	0	0	0	0	2	4	0	0	0	1	1	2
Paracoccus	5	0	0	1	0	2	0	0	0	0	1	4	0	0	0	0
Rubrobacter	7	0	4	1	0	1	0	0	0	0	0	0	0	0	0	0
Corynebacterium	0	8	1	0	0	0	0	0	0	0	0	0	0	2	0	2
Ralstonia	0	0	0	6	0	0	0	1	0	0	0	0	0	0	0	0
Globicatella	0	0	0	6	0	0	0	0	0	0	0	1	0	0	0	2
Marmoricola	4	0	0	0	0	0	0	2	0	0	0	0	0	0	0	0
Rhodococcus	4	0	0	0	0	0	0	2	0	0	0	0	0	0	0	0
unc_Actinobacteria	2	1	0	0	0	4	3	0	0	0	0	0	1	0	0	0
Bradyrhizobium	4	2	3	0	0	0	0	0	1	0	0	0	0	0	0	0
unc_Acidimicrobiales	10	0	0	0	0	0	0	0	0	0	0	0	0	0	0	0
Microvirga	4	5	0	0	0	0	0	0	0	0	0	0	0	0	0	0
Staphylococcus	1	0	0	0	0	0	0	1	0	1	0	0	0	4	0	0
unc_Planctomycetaceae	0	7	0	1	0	0	0	0	0	0	0	0	0	0	0	0
Delftia	3	0	0	1	0	0	0	0	0	0	0	2	0	2	0	0
Anaerococcus	0	0	0	0	0	0	0	2	0	0	0	0	0	0	0	0
Gemmatimonas	6	0	1	0	0	0	0	0	0	0	0	0	0	0	0	0
Kineococcus	0	3	0	0	0	0	0	1	0	0	0	0	0	0	0	0
Neisseria	0	0	0	0	0	0	0	0	7	0	0	0	0	0	0	0
Planomicrobium	0	0	1	3	0	0	1	0	0	0	0	0	0	0	0	0
Roseburia	0	0	0	4	0	0	0	0	0	0	0	0	0	0	0	0
unc_Lachnospiraceae	0	0	0	4	0	0	0	0	0	0	0	0	0	0	0	0
Atopostipes	0	0	0	0	0	0	0	0	2	0	0	0	0	0	4	0
Planococcaceae_incertae_sedis	2	1	0	2	0	0	0	0	0	0	0	0	0	0	0	0
unc_Nocardioidaceae	0	0	3	1	0	0	0	0	0	0	0	1	0	0	0	0
Geodermatophilus	0	1	0	0	0	0	4	0	0	0	0	0	1	0	0	0
Sphingobacterium	1	0	0	3	0	0	0	0	0	0	0	0	0	0	0	0
Streptococcus	1	0	0	1	0	0	0	0	0	0	0	0	2	0	0	1
Pectobacterium	0	0	0	1	0	1	0	0	0	0	0	0	0	1	2	0
Melaminivora	0	0	0	1	0	1	0	0	0	1	1	0	0	1	0	0
Kribbella	1	4	0	0	0	0	0	0	0	0	0	0	0	0	0	0
Friedmanniella	3	2	0	0	0	0	0	0	0	0	0	0	0	0	0	0
Gp6	5	0	0	0	0	0	0	0	0	0	0	0	0	0	0	0
Lautropia	1	0	0	0	0	0	0	1	0	0	0	0	0	0	0	0
Chthonomonas/Armatimonadetes_gp3	0	0	0	3	0	0	0	0	0	0	0	0	0	0	0	0
Thermoleophilum	0	0	4	0	0	0	0	0	0	0	0	0	0	0	0	0
Solirubrobacter	0	4	0	0	0	0	0	0	0	0	0	0	0	0	0	0
Mycobacterium	0	2	1	0	0	1	0	0	0	0	0	0	0	0	0	0
unc_Proteobacteria	0	0	0	0	0	0	0	0	0	0	4	0	0	0	0	0
unc_Intrasporangiaceae	0	3	0	0	0	1	0	0	0	0	0	0	0	0	0	0
unc_Micrococcaceae	0	2	0	0	0	0	2	0	0	0	0	0	0	0	0	0
Actinoplanes	0	0	0	0	0	0	0	0	4	0	0	0	0	0	0	0
Paenibacillus	0	0	0	0	0	0	0	0	4	0	0	0	0	0	0	0
unc_Burkholderiales	4	0	0	0	0	0	0	0	0	0	0	0	0	0	0	0
Modestobacter	0	2	0	0	1	0	0	0	0	0	0	0	0	0	0	0
Desertibacter	0	3	0	0	0	0	0	0	0	0	0	0	0	0	0	0
Anaerostipes	0	0	0	2	0	0	0	0	0	0	0	0	0	0	0	0
unc_Oxalobacteraceae	1	1	0	0	0	1	0	0	0	0	0	0	0	0	0	0
Enhydrobacter	0	0	0	0	0	0	2	0	0	0	1	0	0	0	0	0
Kocuria	0	0	0	0	0	0	3	0	0	0	0	0	0	0	0	0
Tumebacillus	0	0	0	0	0	3	0	0	0	0	0	0	0	0	0	0
Streptosporangium	3	0	0	0	0	0	0	0	0	0	0	0	0	0	0	0
unc_Actinomycetales	3	0	0	0	0	0	0	0	0	0	0	0	0	0	0	0
Rubellimicrobium	0	0	0	1	0	1	0	0	0	0	0	0	0	0	0	0
unc_Solirubrobacterales	1	0	0	1	0	0	0	0	0	0	0	0	0	0	0	0
unc_Anaerolineaceae	0	0	2	0	0	0	0	0	0	0	0	0	0	0	0	0
Hydrogenophilus	0	0	0	0	0	0	0	0	0	0	0	1	1	0	0	0
Actinomyces	0	0	0	0	0	2	0	0	0	0	0	0	0	0	0	0
Conexibacter	2	0	0	0	0	0	0	0	0	0	0	0	0	0	0	0
unc_Acidobacteria_Gp4	2	0	0	0	0	0	0	0	0	0	0	0	0	0	0	0
Dyadobacter	2	0	0	0	0	0	0	0	0	0	0	0	0	0	0	0
Thiopseudomonas	2	0	0	0	0	0	0	0	0	0	0	0	0	0	0	0
unc_Betaproteobacteria	2	0	0	0	0	0	0	0	0	0	0	0	0	0	0	0

## Sheet: Families
	Contr1	Contr2	Contr3	Contr4	Mr1	Mr2	Mr3	Mr4	Av1	Av2	Av3	Av4	Mr+Av1	Mr+Av2	Mr+Av3	Mr+Av4
Enterobacteriaceae	17675	983	8858	2869	24158	12174	31239	6655	18198	36610	34827	28281	34529	38421	34005	23581
Spiroplasmataceae	8124	19595	7222	8393	1070	17110	2492	870	4311	242	373	338	242	1237	933	1805
Streptococcaceae	1	182	3905	483	3900	545	2793	594	14541	2934	109	383	2403	535	504	9770
Moraxellaceae	304	1906	3297	1084	3946	6775	2221	1665	1253	44	36	2759	1419	2239	1819	1304
unc_Bacteria	13	8	16	5	8	8	18	2	70	3	0	1	3	10	0	14
Pseudomonadaceae	236	205	212	156	74	297	71	41	460	96	1183	2454	179	972	204	2137
Sphingomonadaceae	28	20	4	119	0	12	0	13	1	0	0	0	0	0	0	0
Halomonadaceae	47	11	25	0	10	8	13	6	22	27	24	11	1	7	11	23
Comamonadaceae	99	7	2	19	2	2	0	4	10	2	1	5	3	10	0	7
Cytophagaceae	109	1	2	38	1	0	0	2	0	0	0	0	0	0	0	0
Methylobacteriaceae	92	21	0	31	0	5	1	0	0	0	4	0	0	0	0	0
Oxalobacteraceae	59	19	60	3	0	2	1	1	0	0	0	0	0	0	1	0
Cystobacteraceae	139	0	0	0	0	0	0	0	0	0	0	0	0	0	0	0
Micrococcaceae	21	19	12	2	0	7	6	0	0	0	0	0	0	0	0	1
Aeromonadaceae	0	0	0	5	0	0	0	0	0	0	5	33	5	4	11	1
Flavobacteriaceae	8	1	1	14	0	4	1	2	4	0	1	0	1	5	0	6
Pseudonocardiaceae	13	4	8	1	2	9	0	0	12	0	0	2	0	0	0	0
Shewanellaceae	7	15	2	0	3	0	8	0	4	1	2	3	0	2	2	1
Xanthomonadaceae	0	7	5	2	1	2	0	5	0	0	0	2	0	7	4	0
Propionibacteriaceae	15	17	3	1	0	3	0	0	2	4	0	0	0	1	1	2
Bacillaceae 2	0	0	0	0	0	1	0	0	2	0	0	42	0	0	0	0
Bacillaceae 1	25	1	14	0	0	1	1	1	0	0	0	0	0	0	0	0
Carnobacteriaceae	0	0	0	0	0	0	0	0	2	0	0	36	0	0	4	0
Geodermatophilaceae	12	3	0	0	1	1	4	4	0	0	0	0	5	0	0	0
Enterococcaceae	3	1	0	1	0	0	0	0	0	0	1	11	14	0	0	0
Veillonellaceae	0	0	0	19	0	0	0	0	0	0	0	0	0	0	0	0
Rhodospirillaceae	8	13	0	0	0	2	0	0	0	0	0	2	0	0	0	0
Caulobacteraceae	9	9	0	0	0	0	0	0	2	0	0	2	0	0	0	1
Micromonosporaceae	11	7	1	0	0	0	0	0	4	0	0	0	0	0	0	0
Nocardioidaceae	5	4	3	1	0	0	0	2	0	0	0	1	0	0	0	0
unc_Rhizobiales	1	0	0	0	0	5	0	2	0	0	0	0	0	0	8	0
Actinomycetaceae	0	1	0	8	0	2	0	0	0	0	0	3	0	0	1	1
Acetobacteraceae	1	7	2	2	0	1	0	0	0	5	0	0	0	0	0	0
Bacillales_Incertae Sedis XII	4	11	0	0	0	0	0	1	0	0	0	0	0	0	0	0
Deinococcaceae	8	8	0	1	0	0	0	0	0	0	0	0	0	0	0	0
Burkholderiaceae	1	0	0	6	0	0	0	2	0	0	0	0	0	0	0	0
Microbacteriaceae	7	3	0	1	0	0	0	1	0	0	0	0	1	0	0	1
Ruminococcaceae	0	0	0	11	0	0	0	0	0	0	0	0	0	0	0	0
Rhodobacteraceae	5	0	0	2	0	3	0	0	0	0	1	4	0	0	0	0
Gaiellaceae	1	9	0	2	0	0	0	0	2	0	0	0	0	0	0	0
Lachnospiraceae	0	0	0	10	0	0	0	0	0	0	0	0	0	0	0	0
unc_Acidobacteria_Gp16	4	1	0	3	0	2	0	0	0	0	0	3	0	0	0	0
unc_Myxococcales	0	3	4	2	0	4	0	0	0	0	0	0	0	0	0	0
Rubrobacteraceae	7	0	4	1	0	1	0	0	0	0	0	0	0	0	0	0
Corynebacteriaceae	0	8	1	0	0	0	0	0	0	0	0	0	0	2	0	2
Planococcaceae	2	1	1	5	0	0	1	0	0	0	0	0	0	0	0	0
Aerococcaceae	0	0	0	6	0	0	0	0	0	0	0	1	0	0	0	2
Nocardiaceae	4	0	0	0	0	0	0	2	0	0	0	0	0	0	0	0
unc_Actinobacteria	2	1	0	0	0	4	3	0	0	0	0	0	1	0	0	0
Bradyrhizobiaceae	4	2	3	0	0	0	0	0	1	0	0	0	0	0	0	0
unc_Acidimicrobiales	10	0	0	0	0	0	0	0	0	0	0	0	0	0	0	0
Staphylococcaceae	1	0	0	0	0	0	0	1	0	1	0	0	0	4	0	0
Planctomycetaceae	0	7	0	1	0	0	0	0	0	0	0	0	0	0	0	0
Clostridiales_Incertae Sedis XI	0	0	0	0	0	0	0	2	0	0	0	0	0	0	0	0
Gemmatimonadaceae	6	0	1	0	0	0	0	0	0	0	0	0	0	0	0	0
Kineosporiaceae	0	3	0	0	0	0	0	1	0	0	0	0	0	0	0	0
Neisseriaceae	0	0	0	0	0	0	0	0	7	0	0	0	0	0	0	0
Sphingobacteriaceae	1	0	0	3	0	0	0	0	0	0	0	0	0	0	0	0
unc_Acidobacteria_Gp6	5	0	0	0	0	0	0	0	0	0	0	0	0	0	0	0
Chthonomonadaceae	0	0	0	3	0	0	0	0	0	0	0	0	0	0	0	0
Thermoleophilaceae	0	0	4	0	0	0	0	0	0	0	0	0	0	0	0	0
Solirubrobacteraceae	0	4	0	0	0	0	0	0	0	0	0	0	0	0	0	0
Mycobacteriaceae	0	2	1	0	0	1	0	0	0	0	0	0	0	0	0	0
unc_Proteobacteria	0	0	0	0	0	0	0	0	0	0	4	0	0	0	0	0
Intrasporangiaceae	0	3	0	0	0	1	0	0	0	0	0	0	0	0	0	0
Paenibacillaceae 1	0	0	0	0	0	0	0	0	4	0	0	0	0	0	0	0
unc_Burkholderiales	4	0	0	0	0	0	0	0	0	0	0	0	0	0	0	0
Alicyclobacillaceae	0	0	0	0	0	3	0	0	0	0	0	0	0	0	0	0
Streptosporangiaceae	3	0	0	0	0	0	0	0	0	0	0	0	0	0	0	0
unc_Actinomycetales	3	0	0	0	0	0	0	0	0	0	0	0	0	0	0	0
unc_Solirubrobacterales	1	0	0	1	0	0	0	0	0	0	0	0	0	0	0	0
Anaerolineaceae	0	0	2	0	0	0	0	0	0	0	0	0	0	0	0	0
Hydrogenophilaceae	0	0	0	0	0	0	0	0	0	0	0	1	1	0	0	0
unc_Acidobacteria_Gp4	2	0	0	0	0	0	0	0	0	0	0	0	0	0	0	0
unc_Betaproteobacteria	2	0	0	0	0	0	0	0	0	0	0	0	0	0	0	0
Conexibacteraceae	2	0	0	0	0	0	0	0	0	0	0	0	0	0	0	0

## Sheet: Orders
	Contr1	Contr2	Contr3	Contr4	Mr1	Mr2	Mr3	Mr4	Av1	Av2	Av3	Av4	Mr+Av1	Mr+Av2	Mr+Av3	Mr+Av4
Enterobacteriales	17675	983	8858	2869	24158	12174	31239	6655	18198	36610	34827	28281	34529	38421	34005	23581
Entomoplasmatales	8124	19595	7222	8393	1070	17110	2492	870	4311	242	373	338	242	1237	933	1805
Pseudomonadales	540	2111	3509	1240	4020	7072	2292	1706	1713	140	1219	5213	1598	3211	2023	3441
Lactobacillales	4	183	3905	490	3900	545	2793	594	14543	2934	110	431	2417	535	508	9772
unc_Bacteria	13	8	16	5	8	8	18	2	70	3	0	1	3	10	0	14
Burkholderiales	163	26	62	28	2	4	1	7	10	2	1	5	3	10	1	7
Actinomycetales	94	74	29	14	3	24	10	10	18	4	0	6	6	3	2	7
Sphingomonadales	28	20	4	119	0	12	0	13	1	0	0	0	0	0	0	0
Oceanospirillales	47	11	25	0	10	8	13	6	22	27	24	11	1	7	11	23
Rhizobiales	97	23	3	31	0	10	1	2	1	0	4	0	0	0	8	0
Cytophagales	109	1	2	38	1	0	0	2	0	0	0	0	0	0	0	0
Myxococcales	139	3	4	2	0	4	0	0	0	0	0	0	0	0	0	0
Bacillales	32	13	15	5	0	5	2	3	6	1	0	42	0	4	0	0
Aeromonadales	0	0	0	5	0	0	0	0	0	0	5	33	5	4	11	1
Flavobacteriales	8	1	1	14	0	4	1	2	4	0	1	0	1	5	0	6
Alteromonadales	7	15	2	0	3	0	8	0	4	1	2	3	0	2	2	1
Xanthomonadales	0	7	5	2	1	2	0	5	0	0	0	2	0	7	4	0
Rhodospirillales	9	20	2	2	0	3	0	0	0	5	0	2	0	0	0	0
Clostridiales	0	0	0	21	0	0	0	2	0	0	0	0	0	0	0	0
Selenomonadales	0	0	0	19	0	0	0	0	0	0	0	0	0	0	0	0
Caulobacterales	9	9	0	0	0	0	0	0	2	0	0	2	0	0	0	1
Deinococcales	8	8	0	1	0	0	0	0	0	0	0	0	0	0	0	0
Rhodobacterales	5	0	0	2	0	3	0	0	0	0	1	4	0	0	0	0
Gaiellales	1	9	0	2	0	0	0	0	2	0	0	0	0	0	0	0
unc_Acidobacteria_Gp16	4	1	0	3	0	2	0	0	0	0	0	3	0	0	0	0
Rubrobacterales	7	0	4	1	0	1	0	0	0	0	0	0	0	0	0	0
unc_Actinobacteria	2	1	0	0	0	4	3	0	0	0	0	0	1	0	0	0
Acidimicrobiales	10	0	0	0	0	0	0	0	0	0	0	0	0	0	0	0
Planctomycetales	0	7	0	1	0	0	0	0	0	0	0	0	0	0	0	0
Solirubrobacterales	3	4	0	1	0	0	0	0	0	0	0	0	0	0	0	0
Gemmatimonadales	6	0	1	0	0	0	0	0	0	0	0	0	0	0	0	0
Neisseriales	0	0	0	0	0	0	0	0	7	0	0	0	0	0	0	0
Sphingobacteriales	1	0	0	3	0	0	0	0	0	0	0	0	0	0	0	0
unc_Acidobacteria_Gp6	5	0	0	0	0	0	0	0	0	0	0	0	0	0	0	0
Chthonomonadales	0	0	0	3	0	0	0	0	0	0	0	0	0	0	0	0
Thermoleophilales	0	0	4	0	0	0	0	0	0	0	0	0	0	0	0	0
unc_Proteobacteria	0	0	0	0	0	0	0	0	0	0	4	0	0	0	0	0
Anaerolineales	0	0	2	0	0	0	0	0	0	0	0	0	0	0	0	0
Hydrogenophilales	0	0	0	0	0	0	0	0	0	0	0	1	1	0	0	0
unc_Betaproteobacteria	2	0	0	0	0	0	0	0	0	0	0	0	0	0	0	0
unc_Acidobacteria_Gp4	2	0	0	0	0	0	0	0	0	0	0	0	0	0	0	0

## Sheet: Classes
	Contr1	Contr2	Contr3	Contr4	Mr1	Mr2	Mr3	Mr4	Av1	Av2	Av3	Av4	Mr+Av1	Mr+Av2	Mr+Av3	Mr+Av4
Gammaproteobacteria	18269	3127	12399	4116	28192	19256	33552	8372	19937	36778	36077	33543	36133	41652	36056	27047
Mollicutes	8124	19595	7222	8393	1070	17110	2492	870	4311	242	373	338	242	1237	933	1805
Bacilli	36	196	3920	495	3900	550	2795	597	14549	2935	110	473	2417	539	508	9772
unc_Bacteria	13	8	16	5	8	8	18	2	70	3	0	1	3	10	0	14
Alphaproteobacteria	148	72	9	154	0	28	1	15	4	5	5	8	0	0	8	1
Actinobacteria	117	87	33	18	3	26	11	10	20	4	0	6	6	3	2	7
Betaproteobacteria	165	26	62	28	2	4	1	7	17	2	1	6	4	10	1	7
Cytophagia	109	1	2	38	1	0	0	2	0	0	0	0	0	0	0	0
Deltaproteobacteria	139	3	4	2	0	4	0	0	0	0	0	0	0	0	0	0
Flavobacteriia	8	1	1	14	0	4	1	2	4	0	1	0	1	5	0	6
Clostridia	0	0	0	21	0	0	0	2	0	0	0	0	0	0	0	0
Negativicutes	0	0	0	19	0	0	0	0	0	0	0	0	0	0	0	0
Deinococci	8	8	0	1	0	0	0	0	0	0	0	0	0	0	0	0
Acidobacteria_Gp16	4	1	0	3	0	2	0	0	0	0	0	3	0	0	0	0
Planctomycetia	0	7	0	1	0	0	0	0	0	0	0	0	0	0	0	0
Gemmatimonadetes	6	0	1	0	0	0	0	0	0	0	0	0	0	0	0	0
unc_Actinobacteria	0	1	0	0	0	3	2	0	0	0	0	0	1	0	0	0
Sphingobacteriia	1	0	0	3	0	0	0	0	0	0	0	0	0	0	0	0
Acidobacteria_Gp6	5	0	0	0	0	0	0	0	0	0	0	0	0	0	0	0
Chthonomonadetes	0	0	0	3	0	0	0	0	0	0	0	0	0	0	0	0
Thermoleophilia	0	0	4	0	0	0	0	0	0	0	0	0	0	0	0	0
unc_Proteobacteria	0	0	0	0	0	0	0	0	0	0	4	0	0	0	0	0
Anaerolineae	0	0	2	0	0	0	0	0	0	0	0	0	0	0	0	0
Acidobacteria_Gp4	2	0	0	0	0	0	0	0	0	0	0	0	0	0	0	0
	17	15	14	18	8	12	10	11	9	8	8	9	9	8	7	9
		17	8	9	9		Дисперсионный анализ, ковариационный анализ и множественные сравнения
		15	12	8	8		Выдача включает:
		14	10	9	7		[Номер], [номер], статистика, P-значение, [степени свободы]						Данн
		18	11	9	9		Двухфакторный дисперсионный анализ							A	B	C	D
		16	10.25	8.75	8.25		Эффект строк						A		0.09624	0.01015	0.002492
		0.912871	0.853913	0.25	0.478714		0.648352	0.365225	3	3			B	0.09624		0.3643	0.1735
							Эффект столбцов						C	0.01015	0.3643		0.6501
							17.4396	0.0250074	1	3			D	0.002492	0.1735	0.6501
							Фактор	Статистика	df	p-значение
							A	2.16176	1	0.141482			Манна уитни
							B	7.45588	1	0.00632295				A	B	C	D
							AB	0.705882	1	0.400814			A		0.03038	0.02652	0.0294
													B	0.03038		0.2338	0.1441
													C	0.02652	0.2338		0.505
													D	0.0294	0.1441	0.505

## Sheet: Phyla
	Contr1	Contr2	Contr3	Contr4	Mr1	Mr2	Mr3	Mr4	Av1	Av2	Av3	Av4	Mr+Av1	Mr+Av2	Mr+Av3	Mr+Av4
Proteobacteria	18721	3228	12474	4300	28194	19292	33554	8394	19958	36785	36087	33557	36137	41662	36065	27055
Tenericutes	8124	19595	7222	8393	1070	17110	2492	870	4311	242	373	338	242	1237	933	1805
Firmicutes	36	196	3920	535	3900	550	2795	599	14549	2935	110	473	2417	539	508	9772
unc_Bacteria	13	8	16	5	8	8	18	2	70	3	0	1	3	10	0	14
Actinobacteria	117	88	37	18	3	29	13	10	20	4	0	6	7	3	2	7
Bacteroidetes	118	2	3	55	1	4	1	4	4	0	1	0	1	5	0	6
Acidobacteria	11	1	0	3	0	2	0	0	0	0	0	3	0	0	0	0
Deinococcus-Thermus	8	8	0	1	0	0	0	0	0	0	0	0	0	0	0	0
Planctomycetes	0	7	0	1	0	0	0	0	0	0	0	0	0	0	0	0
Gemmatimonadetes	6	0	1	0	0	0	0	0	0	0	0	0	0	0	0	0
Armatimonadetes	0	0	0	3	0	0	0	0	0	0	0	0	0	0	0	0
Chloroflexi	0	0	2	0	0	0	0	0	0	0	0	0	0	0	0	0

## Sheet: Chloroplast
	Contr1	Contr2	Contr3	Contr4	Mr1	Mr2	Mr3	Mr4	Av1	Av2	Av3	Av4	Mr+Av1	Mr+Av2	Mr+Av3	Mr+Av4
Streptophyta	11524	11652	9191	8651	1193	2468	546	438	241	90	205	57	95	90	2	148
Others	27153	23134	23674	13314	33176	36995	38873	9879	38912	39969	36571	34379	38807	43456	37508	38659

## Sheet: Diversity
	Taxa_S	Individuals	Dominance_D	Simpson_1-D	Shannon_H	Evenness_e^H/S	Brillouin	Menhinick	Margalef	Equitability_J	Fisher_alpha	Berger-Parker	Chao-1
Contr1	94	27153	0.302	0.698	1.476	0.04652	1.469	0.5705	9.109	0.3248	12.19	0.3942	106.2
Contr2	74	23134	0.7226	0.2774	0.781	0.02951	0.7751	0.4865	7.264	0.1815	9.488	0.847	81
Contr3	51	23674	0.2138	0.7862	1.772	0.1154	1.768	0.3315	4.964	0.4507	6.181	0.3051	53.55
Contr4	76	13314	0.4154	0.5846	1.544	0.06162	1.534	0.6587	7.898	0.3565	10.66	0.6304	92.5
Mr1	23	33176	0.2555	0.7445	1.599	0.2152	1.597	0.1263	2.113	0.51	2.414	0.3865	24
Mr2	57	36995	0.2752	0.7248	1.651	0.09143	1.648	0.2963	5.324	0.4083	6.604	0.4625	69.36
Mr3	33	38873	0.2917	0.7083	1.522	0.1389	1.52	0.1674	3.028	0.4354	3.548	0.4527	40
Mr4	38	9879	0,2132	0,7868	1,746	0,1508	1,738	0,3823	4,023	0,4799	5,008	0,3293	41
Av1	39	38912	0.2486	0.7514	1.677	0.1372	1.675	0.1977	3.595	0.4578	4.278	0.3737	39.67
Av2	24	39969	0.5365	0.4635	0.926	0.1052	0.9246	0.12	2.171	0.2914	2.477	0.7023	34
Av3	27	36571	0.379	0.621	1.285	0.1338	1.283	0.1412	2.475	0.3897	2.855	0.5104	37.5
Av4	42	34379	0.2569	0.7431	1.789	0.1424	1.786	0.2265	3.925	0.4786	4.723	0.4351	51
Mr+Av1	30	38807	0.384	0.616	1.217	0.1126	1.215	0.1523	2.745	0.3578	3.189	0.4922	37
Mr+Av2	35	43456	0.3196	0.6804	1.496	0.1276	1.494	0.1679	3.184	0.4208	3.739	0.4557	35.38
Mr+Av3	28	37508	0.3272	0.6728	1.414	0.1468	1.412	0.1446	2.564	0.4243	2.964	0.4766	28.75
Mr+Av4	36	38659	0.2609	0.7391	1.601	0.1377	1.599	0.1831	3.314	0.4467	3.914	0.3895	55.5

## Sheet: CFU
	Control	fungus	avermectins	fungus+avermectins
Endo-agar
	24444.4	416667	6.55556e+06	1050000
	48888.9	2.02778e+06	1.47222e+06	672222
	635556	4.34444e+06	5.27778e+06	305556
	453333	316667	4000000	2.72222e+06
	50000	105556	9.83333e+06	2.21111e+06
	3.13333e+06	1.01667e+06	1500000	4.35439e+06
	833333	416667	7257325	14514650
	8.70879e+06	27577835	1.93529e+07	7.74115e+06
	866667	750000	14514650	2.36667e+06
	4.91667e+06	466667	7.98306e+06	3.87057e+06
Serratia
	72083.2	56250	1212500	818750
	37500	268750	3.2658e+06	1212500
	68750	2.54006e+06	3.08436e+06	1212500
	93750	562500	4.62654e+06	743750
	68750	162500	3.53795e+06	106250
	50000	56250	450000	512500
	75000	375000	2.4312e+07	1775000
	87500	4354395	3.62866e+06	1775000
	87500	337500	5462500	687500
	37500	112500	1950000	200000
Bile esculine agar
	217720	1.10311e+06	193529	188690
	503175	909585	1.0257e+06	851526
	1161172	377381	275778	387057
	101603	1.14182e+06	2.12882e+06	1.10311e+06
	851526	174176	222558	309646

[truncated: 4 more sheets: genes, ROS, GST, EST, Serratia assay]
